# Supplementary material for: The Genetic Architecture of Shoot and Root Trait Divergence Between Mesic and Xeric Ecotypes of a Perennial Grass
Source: Front Plant Sci. 2019 Apr 4;10:366. doi: 10.3389/fpls.2019.00366 (PMC6458277; doi:10.3389/fpls.2019.00366)
Supplement: Supplementary file 9 [file Table_5.xlsx]

## Sheet: Supplementary Table 5.
Supplementary Table 5. Raw sequence data deposited in NCBI short read archive under the BioProject ID.
RIL(id)	Bioproject ID	Biosample ID
1	PRJNA403347	SAMN07621924
2	PRJNA403345	SAMN07621336
4	PRJNA368209	SAMN06266727
5	PRJNA368210	SAMN06266737
7	PRJNA426989	SAMN08220570
9	PRJNA368211	SAMN06266860
12	PRJNA426952	SAMN08220594
15	PRJNA368212	SAMN06266633
17	PRJNA403402	SAMN07621245
18	PRJNA368213	SAMN06266822
19	PRJNA426938	SAMN08220598
23	PRJNA402629	SAMN07621152
24	PRJNA403343	SAMN07621460
28	PRJNA402626	SAMN07621218
31	PRJNA402613	SAMN07621188
35	PRJNA368214	SAMN06266715
36	PRJNA403344	SAMN07621520
41	PRJNA426971	SAMN08220612
46	PRJNA403362	SAMN07621308
48	PRJNA427015	SAMN08220579
51	PRJNA403373	SAMN07621470
53	PRJNA402600	SAMN07620946
54	PRJNA402599	SAMN07621148
55	PRJNA426954	SAMN08220593
56	PRJNA427017	SAMN08220558
58	PRJNA402646	SAMN07621020
60	PRJNA402660	SAMN07621361
61	PRJNA368215	SAMN06266709
62	PRJNA402603	SAMN07621213
63	PRJNA368216	SAMN06266772
65	PRJNA402633	SAMN07621394
66	PRJNA426965	SAMN08220614
67	PRJNA427014	SAMN08220580
68	PRJNA368217	SAMN06266668
69	PRJNA403360	SAMN07621309
70	PRJNA426984	SAMN08220626
71	PRJNA403434	SAMN07621381
73	PRJNA368218	SAMN06266696
75	PRJNA426960	SAMN08220565
77	PRJNA403429	SAMN07621726
79	PRJNA426974	SAMN08220549
81	PRJNA403348	SAMN07621335
82	PRJNA426970	SAMN08220613
83	PRJNA368219	SAMN06266839
84	PRJNA403350	SAMN07621323
85	PRJNA368220	SAMN06266968
89	PRJNA427018	SAMN08220578
90	PRJNA426933	SAMN08220619
93	PRJNA368221	SAMN06266960
95	PRJNA403342	SAMN07621657
96	PRJNA426975	SAMN08220629
99	PRJNA368222	SAMN06266824
100	PRJNA403349	SAMN07621047
101	PRJNA368223	SAMN06267001
102	PRJNA403363	SAMN07620997
104	PRJNA402589	SAMN07620959
105	PRJNA368224	SAMN06266740
106	PRJNA403356	SAMN07621022
107	PRJNA427000	SAMN08220573
108	PRJNA403403	SAMN07621270
109	PRJNA402608	SAMN07621479
110	PRJNA426997	SAMN08220572
113	PRJNA403398	SAMN07621244
114	PRJNA368225	SAMN06266677
115	PRJNA403375	SAMN07620971
117	PRJNA426946	SAMN08220563
120	PRJNA402650	SAMN07621008
125	PRJNA402597	SAMN07621475
131	PRJNA403400	SAMN07621145
132	PRJNA402588	SAMN07620869
134	PRJNA402596	SAMN07621259
136	PRJNA402615	SAMN07621177
137	PRJNA427005	SAMN08220623
141	PRJNA427011	SAMN08220604
142	PRJNA403397	SAMN07621174
144	PRJNA368226	SAMN06266817
145	PRJNA402606	SAMN07621080
151	PRJNA427001	SAMN08220582
156	PRJNA403358	SAMN07621322
157	PRJNA426990	SAMN08220586
158	PRJNA403419	SAMN07621070
159	PRJNA403405	SAMN07621163
160	PRJNA402611	SAMN07621147
161	PRJNA427012	SAMN08220603
165	PRJNA426939	SAMN08220634
178	PRJNA402587	SAMN07620870
179	PRJNA402632	SAMN07621058
180	PRJNA426967	SAMN08220548
181	PRJNA403370	SAMN07621284
183	PRJNA368227	SAMN06266761
184	PRJNA403414	SAMN07621078
186	PRJNA368228	SAMN06266861
187	PRJNA426942	SAMN08220618
190	PRJNA426973	SAMN08220611
192	PRJNA402586	SAMN07621103
195	PRJNA368229	SAMN06266863
198	PRJNA402657	SAMN07620968
201	PRJNA368230	SAMN06266869
202	PRJNA402585	SAMN07620970
205	PRJNA402618	SAMN07621230
206	PRJNA368231	SAMN06266649
207	PRJNA426979	SAMN08220569
208	PRJNA426982	SAMN08220587
213	PRJNA368232	SAMN06266806
220	PRJNA427022	SAMN08220601
231	PRJNA402649	SAMN07621495
236	PRJNA427010	SAMN08220621
238	PRJNA426963	SAMN08220615
239	PRJNA402634	SAMN07621490
245	PRJNA402595	SAMN07621271
247	PRJNA427008	SAMN08220555
252	PRJNA368233	SAMN06266889
253	PRJNA402591	SAMN07621283
256	PRJNA368234	SAMN06266892
258	PRJNA427019	SAMN08220577
259	PRJNA402434	SAMN07621291
262	PRJNA368235	SAMN06266991
263	PRJNA402639	SAMN07621044
266	PRJNA426981	SAMN08220627
267	PRJNA403388	SAMN07621186
270	PRJNA368236	SAMN06266900
277	PRJNA368237	SAMN06266814
280	PRJNA402605	SAMN07621212
281	PRJNA427020	SAMN08220559
283	PRJNA368238	SAMN06266662
285	PRJNA403379	SAMN07621333
288	PRJNA402647	SAMN07621009
291	PRJNA402625	SAMN07620865
292	PRJNA402614	SAMN07621187
293	PRJNA403351	SAMN07621046
297	PRJNA402653	SAMN07621362
298	PRJNA426969	SAMN08220588
299	PRJNA403365	SAMN07621296
302	PRJNA402593	SAMN07621474
303	PRJNA403386	SAMN07621239
304	PRJNA403406	SAMN07621257
306	PRJNA426980	SAMN08220550
307	PRJNA403409	SAMN07621116
308	PRJNA402648	SAMN07621959
309	PRJNA403435	SAMN07621380
311	PRJNA426968	SAMN08220589
312	PRJNA402604	SAMN07621478
314	PRJNA426985	SAMN08220609
317	PRJNA402598	SAMN07621149
318	PRJNA426995	SAMN08220571
319	PRJNA426945	SAMN08220617
320	PRJNA426951	SAMN08220545
322	PRJNA403430	SAMN07621217
323	PRJNA402643	SAMN07621372
324	PRJNA403368	SAMN07620983
325	PRJNA426978	SAMN08220568
328	PRJNA368239	SAMN06266771
330	PRJNA403458	SAMN07621346
332	PRJNA403376	SAMN07620944
333	PRJNA402628	SAMN07621153
334	PRJNA426936	SAMN08220635
336	PRJNA403383	SAMN07621210
337	PRJNA427009	SAMN08220622
338	PRJNA403428	SAMN07621443
339	PRJNA402592	SAMN07620958
341	PRJNA368240	SAMN06266859
342	PRJNA403422	SAMN07621228
344	PRJNA368241	SAMN06266934
345	PRJNA403423	SAMN07621069
348	PRJNA368242	SAMN06266650
349	PRJNA368243	SAMN06266870
352	PRJNA426959	SAMN08220590
353	PRJNA403401	SAMN07621281
354	PRJNA402443	SAMN07621268
355	PRJNA426958	SAMN08220631
356	PRJNA402664	SAMN07621348
357	PRJNA402658	SAMN07621500
360	PRJNA427023	SAMN08220620
363	PRJNA403359	SAMN07621011
365	PRJNA363831	SAMN06264661
366	PRJNA426962	SAMN08220616
367	PRJNA402619	SAMN07621176
368	PRJNA402621	SAMN07621483
369	PRJNA426944	SAMN08220562
371	PRJNA363832	SAMN06265096
372	PRJNA363833	SAMN06265097
374	PRJNA403377	SAMN07621347
378	PRJNA363834	SAMN06264660
379	PRJNA363835	SAMN06265098
380	PRJNA403340	SAMN07621060
381	PRJNA427013	SAMN08220556
382	PRJNA403364	SAMN07621678
383	PRJNA426937	SAMN08220599
385	PRJNA363836	SAMN06264659
387	PRJNA363837	SAMN06265099
388	PRJNA426935	SAMN08220560
390	PRJNA426964	SAMN08220547
391	PRJNA402642	SAMN07621747
394	PRJNA403392	SAMN07621294
399	PRJNA363838	SAMN06264658
402	PRJNA403378	SAMN07621334
403	PRJNA363839	SAMN06265100
406	PRJNA426948	SAMN08220544
407	PRJNA427004	SAMN08220554
411	PRJNA403366	SAMN07621295
413	PRJNA426966	SAMN08220566
416	PRJNA402655	SAMN07620980
417	PRJNA426961	SAMN08220630
418	PRJNA403369	SAMN07621469
420	PRJNA426949	SAMN08220632
421	PRJNA403367	SAMN07620996
423	PRJNA403411	SAMN07621248
425	PRJNA426998	SAMN08220625
426	PRJNA363840	SAMN06265101
427	PRJNA427016	SAMN08220557
430	PRJNA402640	SAMN07621033
431	PRJNA403353	SAMN07621035
434	PRJNA426996	SAMN08220583
436	PRJNA402590	SAMN07620886
439	PRJNA403355	SAMN07621023
441	PRJNA403346	SAMN07621970
442	PRJNA363841	SAMN06264761
443	PRJNA402623	SAMN07621146
444	PRJNA403415	SAMN07621249
447	PRJNA402617	SAMN07621482
451	PRJNA402607	SAMN07621746
457	PRJNA403427	SAMN07621043
458	PRJNA426943	SAMN08220597
459	PRJNA402624	SAMN07621164
460	PRJNA426956	SAMN08220546
463	PRJNA403421	SAMN07621229
464	PRJNA363842	SAMN06265102
466	PRJNA363843	SAMN06265103
471	PRJNA426976	SAMN08220610
472	PRJNA403374	SAMN07621117
473	PRJNA426977	SAMN08220628
474	PRJNA363844	SAMN06264760
476	PRJNA427003	SAMN08220581
477	PRJNA426987	SAMN08220552
478	PRJNA363845	SAMN06265104
479	PRJNA403426	SAMN07621056
481	PRJNA426994	SAMN08220606
482	PRJNA427002	SAMN08220605
483	PRJNA402610	SAMN07621201
487	PRJNA403407	SAMN07621162
488	PRJNA402661	SAMN07621958
489	PRJNA403381	SAMN07621211
491	PRJNA363846	SAMN06265105
492	PRJNA363847	SAMN06264759
493	PRJNA426992	SAMN08220585
494	PRJNA363848	SAMN06265303
668	PRJNA403399	SAMN07621282
669	PRJNA402630	SAMN07621489
671	PRJNA363849	SAMN06265304
675	PRJNA403433	SAMN07621392
679	PRJNA426983	SAMN08220551
681	PRJNA403396	SAMN07621700
682	PRJNA363850	SAMN06264758
683	PRJNA363851	SAMN06265305
684	PRJNA363852	SAMN06265306
687	PRJNA402609	SAMN07621079
689	PRJNA402663	SAMN07620956
691	PRJNA363853	SAMN06264757
694	PRJNA426988	SAMN08220607
702	PRJNA403418	SAMN07621077
704	PRJNA403425	SAMN07621057
707	PRJNA426940	SAMN08220633
708	PRJNA402627	SAMN07621395
714	PRJNA427021	SAMN08220602
716	PRJNA363854	SAMN06265307
718	PRJNA403413	SAMN07621142
719	PRJNA363855	SAMN06265308
722	PRJNA403391	SAMN07621306
727	PRJNA402641	SAMN07621032
728	PRJNA426941	SAMN08220561
729	PRJNA403393	SAMN07621293
730	PRJNA426955	SAMN08220592
737	PRJNA426991	SAMN08220553
742	PRJNA363856	SAMN06265106
754	PRJNA402602	SAMN07621258
755	PRJNA403384	SAMN07621321
758	PRJNA403432	SAMN07621393
759	PRJNA363857	SAMN06264756
760	PRJNA363858	SAMN06265309
768	PRJNA363859	SAMN06265310
770	PRJNA402659	SAMN07620957
771	PRJNA363860	SAMN06265311
772	PRJNA363861	SAMN06265199
773	PRJNA402636	SAMN07621383
774	PRJNA363862	SAMN06265312
775	PRJNA363863	SAMN06264657
777	PRJNA403382	SAMN07621238
781	PRJNA402656	SAMN07620969
782	PRJNA403424	SAMN07621442
783	PRJNA363864	SAMN06265313
786	PRJNA363865	SAMN06265314
791	PRJNA402631	SAMN07621059
792	PRJNA403372	SAMN07621104
793	PRJNA363866	SAMN06265198
794	PRJNA363867	SAMN06265315
795	PRJNA363868	SAMN06265316
798	PRJNA363869	SAMN06264755
799	PRJNA403466	SAMN07621319
802	PRJNA403408	SAMN07621144
803	PRJNA363870	SAMN06265317
804	PRJNA363871	SAMN06265318
805	PRJNA363872	SAMN06264656
808	PRJNA363873	SAMN06265319
811	PRJNA402654	SAMN07620981
814	PRJNA403394	SAMN07621185
816	PRJNA363874	SAMN06265320
818	PRJNA403395	SAMN07621175
819	PRJNA363875	SAMN06264754
820	PRJNA403404	SAMN07621269
825	PRJNA363876	SAMN06265321
826	PRJNA363877	SAMN06265322
829	PRJNA402601	SAMN07620945
831	PRJNA402651	SAMN07620995
833	PRJNA363878	SAMN06265323
834	PRJNA402662	SAMN07621501
838	PRJNA363879	SAMN06264655
841	PRJNA363880	SAMN06265326
850	PRJNA363881	SAMN06265147
853	PRJNA363882	SAMN06265327
854	PRJNA403417	SAMN07621150
858	PRJNA363883	SAMN06265328
862	PRJNA402620	SAMN07621219
863	PRJNA363884	SAMN06264654
867	PRJNA403416	SAMN07621151
868	PRJNA403431	SAMN07621216
872	PRJNA363885	SAMN06265329
874	PRJNA363886	SAMN06265330
878	PRJNA363887	SAMN06265331
880	PRJNA403387	SAMN07621198
881	PRJNA403385	SAMN07621199
887	PRJNA403390	SAMN07621307
893	PRJNA402622	SAMN07621165
898	PRJNA403412	SAMN07621143
906	PRJNA402635	SAMN07621045
909	PRJNA403371	SAMN07620982
